# Supplementary material for: De-repression of CSP-1 activates adaptive responses to antifungal azoles
Source: Sci Rep. 2016 Jan 19;6:19447. doi: 10.1038/srep19447 (PMC4726075; doi:10.1038/srep19447)
Supplement: supplementary table S1 [file srep19447-s2.xls]

## Sheet: 查询1
Supplementary Table S1: List of ketoconazole-responsive genes directly regulated by CSP-1a
145 upregulated genes (log2 ratio≥1) ，90 downregulated genes（log2 ratio≤-1）.
Locusb	annotation	TPM-WT	TPM-WT-K	Ratio(log2 WT-K/WT)	P-Value
NCU01386	hypothetical protein	0.58	26.86	5.53326	0.000112398
NCU07590	Ser/Thr protein phosphatase	0.58	20.15	5.11858	0.000112398
NCU07869	INSIG domain-containing protein	8.35	231.15	4.79091	7.04458e-12
NCU07879	INSIG domain-containing protein	7.77	198.41	4.67443	2.51194e-11
NCU00322	hypothetical protein	44.61	1103.7	4.62884	3.32178e-13
NCU05134	hypothetical protein	21.87	480.21	4.45664	0
NCU07389	hyphal anastamosis-9	6.62	139.92	4.40163	3.39254e-10
NCU05202	hypothetical protein	3.45	67.44	4.28894	4.06312e-07
NCU00811	hypothetical protein	344.81	5911.39	4.09962	2.27974e-12
NCU05680	alpha-1,2-mannosyltransferase Kre5	3.74	56.81	3.92503	2.16766e-07
NCU03735	hypothetical protein	37.42	558.84	3.90055	0
NCU09355	hypothetical protein	13.82	195.89	3.82521	9.08162e-14
NCU05404	endoglucanase	114.26	1524.3	3.73775	5.2669e-13
NCU08957	hypothetical protein	5.47	69.4	3.66532	4.60866e-09
NCU06273	hypothetical protein	9.5	120.05	3.65956	6.94556e-13
NCU07334	uracil permease	3.74	47.01	3.65186	2.16766e-07
NCU08229	hypothetical protein	12.95	153.35	3.5658	2.66454e-15
NCU06815	hypothetical protein	17.84	204.56	3.51934	0
NCU07895	hypothetical protein	2.01	22.11	3.45943	8.40458e-06
NCU09935	hypothetical protein	11.51	115.02	3.32093	1.01696e-13
NCU02624	cytochrome P450 51	69.08	676.66	3.29209	0
NCU05899	flotillin domain-containing protein	4.89	47.57	3.28215	1.68336e-08
NCU09496	C2H2 transcription factor	10.07	97.94	3.28183	2.65566e-13
NCU02059	endothiapepsin	17.56	157.55	3.16545	5.55112e-15
NCU08443	hypothetical protein	2.59	22.95	3.14747	2.57396e-06
NCU09206	hypothetical protein	2.3	20.15	3.13107	4.67974e-06
NCU09020	hypothetical protein	104.19	902.77	3.11514	1.01852e-12
NCU06975	hypothetical protein	3.17	27.42	3.11267	7.5726e-07
NCU02702	glucokinase	8.35	70.8	3.0839	7.04458e-12
NCU02666	NSDC	8.92	75.56	3.08251	2.079e-12
NCU08707	iron sulfur assembly protein	17.84	149.44	3.06638	0
NCU01940	serine/threonine protein kinase	33.96	276.48	3.02527	0
NCU04161	multidrug resistance-associated protein 5	2.59	20.99	3.01868	2.57396e-06
NCU04603	hypothetical protein	610.46	4884.93	3.00037	0
NCU05873	glycosylhydrolase 13-6	27.06	214.08	2.98392	0
NCU01391	hypothetical protein	143.91	1112.93	2.95112	2.69562e-13
NCU02257	protein-tyrosine phosphatase 2	5.18	39.18	2.91909	8.81768e-09
NCU02837	pre-mRNA branch site protein p14	29.65	223.03	2.91113	0
NCU07987	cystathionine beta-lyase	6.04	43.66	2.85369	1.25274e-09
NCU07318	mannitol-1-phosphate 5-dehydrogenase	229.39	1621.41	2.82137	1.43441e-13
NCU00026	hypothetical protein	4.89	34.42	2.81534	1.68336e-08
NCU04872	hypothetical protein	44.9	313.7	2.8046	1.24123e-13
NCU05785	DUF907 domain-containing protein	21.59	150.56	2.8019	0
NCU09169	NmrA family transcriptional regulator	14.68	101.58	2.79069	0
NCU10031	monooxygenase	7.2	48.41	2.74924	9.19492e-11
NCU07949	hypothetical protein	12.38	83.11	2.74701	1.07025e-13
NCU07788	colonial-26	9.5	63.52	2.74121	6.94556e-13
NCU04493	hypothetical protein	166.65	1106.22	2.73075	9.41248e-13
NCU08720	hypothetical protein	1323.97	8466.91	2.67697	1.82911e-11
NCU09873	acetate utilization-6	4.89	31.06	2.66715	1.68336e-08
NCU04542	hypothetical protein	4.03	24.63	2.61156	1.15082e-07
NCU10051	flavohemoglobin	21.87	131.53	2.58837	0
NCU04662	autophagy protein 5	4.89	29.38	2.58693	1.68336e-08
NCU07123	hypothetical protein	4.61	26.59	2.52805	3.20526e-08
NCU06871	doily	71.95	401.57	2.48058	2.18048e-13
NCU09174	hypothetical protein	129.23	715.28	2.46857	1.42997e-12
NCU06005	glycerol kinase	6.04	31.9	2.40094	1.25274e-09
NCU04924	hypothetical protein similar to phosphatidyl synthase	8.92	47.01	2.39785	2.079e-12
NCU05686	cell wall glucanase	25.62	131.81	2.36312	0
NCU08553	DNA directed RNA polymerase II 15 kDa subunit	35.98	175.18	2.28357	0
NCU01302	hydrolase	8.63	41.98	2.28227	3.78208e-12
NCU09874	hypothetical protein	36.27	175.46	2.27429	7.90478e-14
NCU04416	hypothetical protein	36.55	167.63	2.19734	7.03882e-14
NCU05974	cell wall glucanosyltransferase Mwg1	97	441.31	2.18574	0
NCU03992	fimbrin	27.92	126.21	2.17646	3.4639e-14
NCU05786	hypothetical protein	67.64	303.63	2.16637	3.20188e-13
NCU02408	fatty acid desaturase	26.77	115.85	2.11357	1.95399e-14
NCU04405	mago nashi protein	18.13	78.08	2.10657	0
NCU00812	exosome complex exonuclease RRP41	39.14	161.19	2.04205	1.59206e-13
NCU04718	hypothetical protein	41.45	168.74	2.02536	6.55032e-14
NCU02815	osmotic-1	16.69	67.44	2.01462	0
NCU04783	EH domain binding protein epsin 2	37.42	151.11	2.01372	0
NCU02552	RING-8 protein	13.24	52.61	1.99043	5.9508e-14
NCU00611	hypothetical protein	8.06	30.78	1.93314	1.53899e-11
NCU03043	C2H2 finger domain-containing protein FlbC	39.14	148.6	1.92472	1.59206e-13
NCU04905	hypothetical protein	47.49	179.94	1.92182	0
NCU08762	ergosterol-3	9.21	34.7	1.91366	1.30829e-12
NCU08686	hypothetical protein	6.62	24.91	1.91182	7.20178e-10
NCU03297	cytochrome c peroxidase	42.6	158.39	1.89456	0
NCU05308	Zn(II)2Cys6 transcription factor	20.15	73.6	1.86893	0
NCU06361	cwl1	80.88	292.99	1.857	0
NCU05985	glycerol-3-phosphate O-acyltransferas	9.5	32.46	1.77266	1.10911e-11
NCU02793	hypothetical protein	23.89	80.59	1.75419	1.27898e-13
NCU06987	hypothetical protein	13.24	44.49	1.74858	6.23946e-14
NCU02767	hyphal anastamosis-6	21.59	72.2	1.74164	0
NCU01166	microcycle blastoconidiation	17.84	58.21	1.70615	0
NCU03686	tall aerial hyphae-3	234.28	738.22	1.65582	0
NCU07868	hypothetical protein	17.84	54.85	1.62038	0
NCU01197	gulliver-1	55.55	169.3	1.60772	3.37508e-14
NCU04990	fissure	56.99	171.26	1.58741	0
NCU07881	hypothetical protein	282.93	842.33	1.57394	1.52545e-13
NCU07839	ATP-dependent RNA helicase dbp-2	32.81	97.66	1.57363	5.12924e-14
NCU00188	autophagy protein-1	25.9	76.4	1.56062	0
NCU01731	velvetA-like-1	25.04	72.76	1.53891	0
NCU06174	DUF1649 domain-containing protein	17.84	51.77	1.537	0
NCU00434	protein phosphatase 2C isoform beta	12.09	34.7	1.52112	2.89786e-10
NCU00805	bZIP transcription factor	53.82	152.51	1.50269	2.90434e-13
NCU05685	hypothetical protein	9.21	26.03	1.4989	6.96468e-08
NCU00064	hypothetical protein	29.65	83.67	1.49668	0
NCU04907	hypothetical protein	26.19	73.04	1.47967	0
NCU05276	Yip1 domain family	10.65	29.38	1.46398	1.75026e-08
NCU02754	casein kinase II subunit beta-2	15.25	41.98	1.46089	1.6839e-11
NCU01873	hypothetical protein	45.19	123.97	1.45592	0
NCU07443	phospholipid-translocating P-type ATPase domain-containing protein	15.83	42.82	1.43562	1.91791e-11
NCU00401	hypothetical protein	18.42	49.53	1.42703	5.26246e-13
NCU02179	D-lactate dehydrogenase	10.94	29.1	1.41141	4.8404e-08
NCU06729	guanine nucleotide-binding protein alpha-2	29.07	77.24	1.40982	0
NCU01418	clock-controlled gene-6	1654.67	4384.57	1.40589	2.39084e-11
NCU01912	mannosyltransferase 1	27.06	71.64	1.4046	0
NCU00717	DUF1212 domain membrane protein	28.78	76.12	1.40321	0
NCU09514	hypothetical protein	42.31	110.82	1.38915	5.90638e-14
NCU09366	proteasome catalytic beta-6	67.35	175.74	1.38369	3.91908e-13
NCU00352	phospholipid-transporting ATPase	19.28	50.09	1.37742	1.7617e-12
NCU02400	metacaspase-1B	23.6	60.17	1.35026	0
NCU02184	chitinase-1	18.13	46.17	1.34858	2.945e-11
NCU04848	hypothetical protein	12.38	31.34	1.33999	5.16018e-08
NCU04469	hypothetical protein	42.31	106.34	1.32961	5.90638e-14
NCU01487	hypothetical protein	149.95	369.67	1.30176	0
NCU02883	hypothetical protein	168.37	413.89	1.29761	8.45102e-13
NCU03888	DUF500 and SH3 domain-containing protein	99.87	241.5	1.2739	5.57332e-14
NCU01165	LEM3/CDC50 family protein	139.02	333.01	1.26027	0
NCU04268	hypothetical protein	274.87	656.79	1.25668	1.02918e-12
NCU00356	nucleoside transporter	37.13	88.15	1.24738	0
NCU05485	casein kinase II regulatory beta subunit-1	16.12	38.06	1.23942	1.5907e-08
NCU07982	acetolactate synthase	21.01	49.53	1.23723	1.17006e-10
NCU04121	AP-1 complex subunit gamma-1	9.21	21.55	1.22641	2.6061e-05
NCU06981	hypothetical protein	235.44	548.77	1.22084	0
NCU04502	hypothetical protein	964.48	2219.43	1.20237	0
NCU00102	hypothetical protein	11.8	27.14	1.20163	3.29326e-06
NCU04983	lathosterol oxidase	191.11	439.07	1.20005	5.40678e-13
NCU02950	hypothetical protein	14.97	34.14	1.18939	2.2149e-07
NCU00194	ornithine transaminase	13.82	31.34	1.18125	7.98932e-07
NCU02273	PEP4 homolog	614.21	1386.34	1.17448	0
NCU00830	ctr copper transporter	15.54	34.98	1.17054	2.26606e-07
NCU02114	G1/S-specific cyclin Cln1	65.33	144.96	1.14984	0
NCU00432	hypothetical protein	12.95	28.26	1.12581	6.58732e-06
NCU03045	cellular morphogenesis protein	15.83	33.86	1.09692	1.33752e-06
NCU02193	cellular filament polypeptide	6661.87	14188.3	1.0907	0
NCU02274	formate	42.89	90.95	1.08443	2.28484e-13
NCU05278	cytochrome P450 61	83.47	174.62	1.06489	1.92291e-13
NCU06863	histone H1	130.67	264.73	1.01859	7.09654e-13
NCU05064	C2H2 transcription factor	39.14	78.92	1.01175	4.6152e-12
NCU01924	hypothetical protein	124.34	249.06	1.0022	8.61756e-13
NCU11324	PX domain-containing protein	24.46	48.97	1.00147	6.59426e-08
NCU06976	ropy-1	15.25	30.5	1	2.12614e-05
NCU09676	hypothetical protein	50.08	24.63	-1.02382	2.45348e-08
NCU05231	ER membrane DUF1077 domain-containing protein	32.52	15.95	-1.02777	6.71536e-06
NCU02603	oxidoreductase	74.55	36.38	-1.03506	6.51222e-12
NCU02407	dihydrolipoyl dehydrogenase	37.99	18.19	-1.06247	5.64592e-07
NCU08093	hypothetical protein	133.26	63.52	-1.06896	3.95166e-21
NCU04653	LCCL domain-containing protein	25.33	12.03	-1.07421	3.8885e-05
NCU08708	hypothetical protein	22.74	10.63	-1.09709	7.40888e-05
NCU00413	60S ribosomal protein L2	996.14	453.06	-1.13665	4.47448e-162
NCU02707	60S ribosomal protein L6	1778.44	803.71	-1.14587	1.7873e-291
NCU05135	hypothetical protein	49.79	22.39	-1.153	9.14852e-10
NCU02480	short-chain dehydrogenase/reductase	128.66	57.09	-1.17225	1.75101e-23
NCU05846	hypothetical protein	21.01	9.23	-1.18667	5.00776e-05
NCU01175	farnesyl-pyrophosphate synthetase	115.99	50.93	-1.18741	9.84328e-22
NCU06380	zinc transporter YKE4	28.49	12.31	-1.21062	1.53749e-06
NCU08012	exocyst complex protein EXO70	29.36	12.59	-1.22157	8.96986e-07
NCU02804	mitochondrial 60S ribosomal protein L25	31.37	13.43	-1.22393	3.6051e-07
NCU08193	hypothetical protein	390.86	166.79	-1.22862	4.77942e-73
NCU07659	acetate-4	130.09	54.85	-1.24595	5.69796e-26
NCU00278	hypothetical protein	109.66	45.89	-1.25679	2.05146e-22
NCU08379	hypothetical protein	28.21	11.75	-1.26355	7.658e-07
NCU01195	amination-deficient	27.63	11.47	-1.26837	9.2038e-07
NCU04923	glycerol dehydrogenase-1	83.76	33.86	-1.30668	1.77021e-18
NCU01512	phenylalanyl-tRNA synthetase	20.72	7.84	-1.4021	4.47324e-06
NCU02149	cytochrome-1	84.62	31.62	-1.42016	5.63104e-21
NCU02123	mitochondrial GTPase	36.27	13.43	-1.43332	6.3434e-10
NCU06365	DEAD/DEAH box helicase	22.74	8.12	-1.48568	5.14794e-07
NCU00586	non-anchored cell wall protein-6	245.22	87.03	-1.49449	3.77232e-62
NCU09534	peroxiredoxin HYR1	522.1	182.18	-1.51896	2.23928e-133
NCU09043	caleosin domain-containing protein	168.37	55.13	-1.61073	4.91632e-48
NCU02264	prefoldin subunit 3	106.49	34.7	-1.61771	3.59382e-31
NCU02829	Sec53-like	32.24	10.35	-1.63922	1.28066e-10
NCU02571	acetyl-CoA acetyltransferase	323.8	103.82	-1.64102	3.70808e-93
NCU09770	acetate utilization-8	25.04	7.84	-1.67531	8.77884e-09
NCU08171	anchored cell wall protein-12	1805.2	563.88	-1.6787	0
NCU02701	dipeptidyl peptidase	129.23	40.3	-1.68109	1.65127e-39
NCU04142	heat shock protein 80	749.19	226.95	-1.72296	3.4656e-228
NCU08231	acyltransferase	63.03	19.03	-1.72776	8.34168e-21
NCU01400	hypothetical protein	22.45	6.72	-1.74018	2.25092e-08
NCU04448	T-complex protein 1 subunit alpha	126.06	36.94	-1.77085	2.20142e-41
NCU05599	40S ribosomal protein S28	1308.71	375.55	-1.80107	0
NCU10034	retrograde vesicle-mediated transporter Get1	101.89	28.82	-1.82187	4.86154e-35
NCU01060	hypothetical protein	470.01	132.93	-1.82202	2.09228e-155
NCU07804	hypothetical protein	87.5	24.63	-1.82887	1.77862e-30
NCU02932	hypothetical protein	929.08	258.57	-1.84525	0
NCU00701	lysozyme	104.48	28.82	-1.85808	7.973e-37
NCU00400	hypothetical protein	27.63	7.56	-1.86978	6.78166e-11
NCU01328	transketolase	457.63	121.17	-1.91715	4.40028e-162
NCU10007	acetate utilization-9	56.12	14.83	-1.92	2.3248e-21
NCU04118	aspartokinase	74.83	19.03	-1.97534	5.4145e-29
NCU09002	NADH:ubiquinone oxidoreductase 10.6	174.99	44.49	-1.97572	1.29057e-65
NCU02492	hypothetical protein	95.27	24.07	-1.98479	1.06226e-36
NCU06711	hypothetical protein	158.59	39.46	-2.00684	7.68526e-61
NCU02894	flavin-binding monooxygenase	43.46	10.63	-2.03155	4.67412e-18
NCU09513	GTP-binding protein 1	299.33	73.04	-2.03498	2.62832e-115
NCU09331	HMF1	202.34	48.41	-2.0634	6.37112e-80
NCU01279	ER membrane protein	40.01	9.23	-2.11596	1.48833e-17
NCU00766	hypothetical protein	49.79	11.47	-2.11799	1.59913e-21
NCU05345	zearalenone lactonase	105.34	24.07	-2.12975	4.0133e-44
NCU06237	hypothetical protein	65.05	14.83	-2.13303	6.79912e-28
NCU01127	DUF636 domain-containing protein	23.6	5.32	-2.14929	4.05956e-11
NCU09285	menadione-induced gene-6	103.61	23.23	-2.1571	4.1426e-44
NCU11196	3-hydroxyacyl-CoA dehydrogenase	67.06	14.27	-2.23247	2.61788e-30
NCU00088	4-nitrophenylphosphatase	23.89	5.04	-2.24491	8.77502e-12
NCU08445	misfolded glycoproteins degradation protein Yos9	66.49	13.99	-2.24874	2.57142e-30
NCU05495	clock-controlled gene-16	41008.8	8578.28	-2.25717	0
NCU07337	hypothetical protein	44.32	9.23	-2.26356	7.33536e-21
NCU01119	lanosterol synthase	23.03	4.48	-2.36194	4.88922e-12
NCU08984	hypothetical protein	360.93	64.36	-2.48748	3.24984e-177
NCU09775	alpha-N-arabinofuranosidase	954.98	166.23	-2.52229	0
NCU09535	hypothetical protein	187.66	32.18	-2.54388	2.0846e-95
NCU02181	40S ribosomal protein S4	2860.92	484.13	-2.56301	0
NCU05982	hexaprenyldihydroxybenzoate methyltransferase	24.18	3.92	-2.62489	5.1867e-14
NCU07143	6-phosphogluconolactonase	21.01	3.36	-2.64454	1.9358e-12
NCU00111	hypothetical protein	124.34	19.87	-2.64563	1.31824e-66
NCU01167	hypothetical protein	40.01	5.88	-2.76647	1.62968e-23
NCU09674	O-methyltransferase family 3	103.9	15.11	-2.78162	5.59442e-59
NCU01419	quinone oxidoreductase	97	12.87	-2.91397	7.70896e-58
NCU08727	hypothetical protein	35.98	4.76	-2.91816	2.00452e-22
NCU03803	sorbitol utilization protein SOU2	112.54	13.43	-3.06691	2.6315e-70
NCU02801	translocator protein	144.49	17.07	-3.08143	3.25522e-90
NCU09821	oxidoreductase	909.51	107.18	-3.08505	0
NCU09041	L-xylulose reductase	2007.83	214.08	-3.22942	0
NCU00585	albino-2	1363.98	123.13	-3.46957	0
NCU02322	mannose-6-phosphate isomerase	271.99	17.07	-3.99402	2.63634e-210
NCU05143	rds1	92.68	4.48	-4.37069	2.4623e-77
NCU04510	glycerol dehydrogenase-3	502.24	22.39	-4.48745	0
NCU00360	NAD dependent epimerase/dehydratase	212.99	6.72	-4.98618	7.49712e-190
NCU01861	short chain dehydrogenase/reductase family	640.97	8.4	-6.25372	0
NCU06597	hypothetical protein	755.81	9.79	-6.27057	0
NCU00244	glycosyl transferase	77.14	0.84	-6.52095	2.04724e-77
NCU00552	albino-1	1161.64	7.56	-7.26356	0
Note: a WT, wild type; WT-K, wild type treated with ketoconazole, respectively; TPM, number of locus tags per million.
b Locus numbers and function were annotated according to the Neurospora crassa genome assembly (http://www.broadinstitute.org/annotation/genome/neurospora/)
